# Supplementary material for: Preventive Measures for SARS-CoV-2 in the Workplace and Vaccine Acceptance: Assessment of Knowledge, Attitudes and Behaviors of Workers in Southern Italy
Source: Vaccines (Basel). 2022 Nov 5;10(11):1872. doi: 10.3390/vaccines10111872 (PMC9694280; doi:10.3390/vaccines10111872)
Supplement: Supplementary file 1 [file vaccines-10-01872-s001.zip]

Archive with 1 entries (1 files):
- vaccines-1985705-supplementary.pdf
